# Supplementary material for: IFI35 Promotes Renal Cancer Progression by Inhibiting pSTAT1/pSTAT6-Dependent Autophagy
Source: Cancers (Basel). 2022 Jun 9;14(12):2861. doi: 10.3390/cancers14122861 (PMC9221357; doi:10.3390/cancers14122861)
Supplement: Supplementary file 1 [file cancers-14-02861-s001.zip]

Archive with 1 entries (1 files):
- cancers-1652735-supplementary.pdf
